# Supplementary material for: Transcriptome-Assisted SNP Marker Discovery for Phytophthora infestans Resistance in Solanum lycopersicum L
Source: Int J Mol Sci. 2023 Apr 5;24(7):6798. doi: 10.3390/ijms24076798 (PMC10095378; doi:10.3390/ijms24076798)
Supplement: Supplementary file 1 [file ijms-24-06798-s001.zip]

Archive with 1 entries (1 files):
- ijms-2303444-supplementary.pdf
